# Supplementary material for: Getting Hold of the Tobamovirus Particle—Why and How? Purification Routes over Time and a New Customizable Approach
Source: Viruses. 2024 May 30;16(6):884. doi: 10.3390/v16060884 (PMC11209083; doi:10.3390/v16060884)
Supplement: Supplementary file 1 [file viruses-16-00884-s001.zip]

Archive with 1 entries (1 files):
- viruses-2968107-supplementary.pdf
